# Supplementary material for: Computationally designed GPCR quaternary structures bias signaling pathway activation
Source: Nat Commun. 2022 Nov 11;13:6826. doi: 10.1038/s41467-022-34382-7 (PMC9652377; doi:10.1038/s41467-022-34382-7)
Supplement: Supplementary file 4 — Source Data [file 41467_2022_34382_MOESM4_ESM.xlsx]

## Sheet: Fig. 3
Figure 3a
	WT / WT			N192W / N192W			W195L / W195L			L194K / L194K			L194R / L194R			V198F + V197M/V198W
veh	0.6464	0.6382	0.613	0.362	0.3588	0.3709	0.537	0.4915	0.5119	0.7834	0.7754	0.696	0.6389	0.5719	0.597	0.5578	0.59	0.5674
CXCL12	0.7281	0.7144	0.7094	0.5146	0.501	0.4933	0.9103	0.8576	0.8719	0.78	0.7686	0.6932	0.6756	0.6031	0.6314	0.5733	0.61	0.578
Figure 3b
Log[CXCL12] (M)	Without recepteur					WT								N192W			W195L					L194K				L194R				V198F + V197M/V198W
-20	0	0	0	0	0	0	0	0	0	0	0	0	0	0	0	0	0	0	0	0	0	0	0	0	0	0	0	0	0	0	0	0
-11	-0.0055	-0.00191768	-0.023333	0.008	-0.018667	-0.0805	0.005	-0.0365	0.0116025	-0.0771879	-0.0420498	-0.029934	-0.0345674	-0.0105	-0.0323324	-0.02142	-0.067	0.032	-0.009	-0.0675911	-0.0304089	-0.0505	0.0275	-0.0291174	-0.07594	-0.031	-0.0255	-0.0235321	-0.0551488	-0.0267268	-0.0046323	-0.0352794
-10	-0.0455	-0.0124519	-0.085	-0.031667	-0.042667	-0.0725	-0.0345	-0.0815	-0.0345233	-0.0321333	-0.0532994	-0.0457392	-0.0540554	-0.047	-0.0673303	-0.05717	-0.0615	-0.021	-0.078	-0.0938509	-0.0622385	-0.0905	-0.052	-0.0622634	-0.0839461	-0.062	-0.067	-0.101304	-0.106065	-0.0599777	-0.0555674	-0.0553153
-9	-0.0705	-0.0110596	-0.092333	-0.043667	-0.107	-0.1635	-0.085	-0.155	-0.0453657	-0.125599	-0.11612	-0.107839	-0.120721	-0.121	-0.0747148	-0.09786	-0.1295	-0.077	-0.138	-0.0858868	-0.102905	-0.144	-0.0925	-0.0364603	-0.149394	-0.137	-0.1205	-0.123308	-0.160065	-0.1463	-0.126057	-0.149796
-8	-0.0635	-0.049332	-0.035667	-0.024	-0.087667	-0.2	-0.147	-0.19	-0.0886235	-0.16263	-0.161642	-0.145455	-0.165855	-0.155	-0.0930096	-0.124	-0.193	-0.133	-0.1745	-0.146983	-0.164737	-0.229	-0.1375	-0.145801	-0.192349	-0.174	-0.158	-0.124814	-0.209333	-0.199336	-0.167407	-0.205766
-7	-0.0605	-0.0532785	-0.078333	-0.022667	-0.095	-0.253	-0.1435	-0.211	-0.0951047	-0.168192	-0.17272	-0.168642	-0.181116	-0.134	-0.142417	-0.13821	-0.222	-0.154	-0.197	-0.165907	-0.187218	-0.3	-0.167	-0.17467	-0.230738	-0.2535	-0.192	-0.161056	-0.238972	-0.203426	-0.189512	-0.23677
-6.7	-0.0395	-0.0459261	-0.077	-0.025667	-0.068334	-0.2235	-0.1635	-0.2135	-0.0981671	-0.178604				-0.1485	-0.144831	-0.14667	-0.2305	-0.151	-0.2065	-0.164543	-0.175339	-0.237	-0.1645	-0.147428	-0.223274	-0.227	-0.1955	-0.218368	-0.21208	-0.201507	-0.19383	-0.230293
Figure 3c
Log[CXCL12] (M)	endogenous CXCR4																																		WT
-20	0	0	0	0	0	0	0	0	0	0	0	0	0	0	0	0	0	0	0	0	0	0	0	0	0	0	0	0	0	0	0	0	0	0	0	0	0	0	0	0	0	0	0	0	0	0	0	0	0
-12	0.026	-0.014	0.008	0.004	0.001	0.01	0.008	0.026	-0.014	0.008	0.004	0.001	0.01	0.008	0.03	-0.003	0.009	0.005	0.001	0.006	0.008	0.03	0.002	0.007	0.016	0.013	0.008	0.03	-0.003	0.009	0.005	0.001	0.006	0.024	0.02	-0.014	0.021	0.026	0.003	0.01	0.015	0.02	-0.014	0.021	0.026	0.003	0.01	0.015	0.02
-11	0.024	-0.009	0.008	0.007	0.007	0.011	0.011	0.024	-0.009	0.008	0.007	0.007	0.011	0.011	0.039	0.006	0.015	0.013	0.004	0.01	0.011	0.039	0.02	0.029	0.015	0.02	0.011	0.039	0.006	0.015	0.013	0.004	0.01	0.029	0.022	-0.006	0.038	0.02	0.013	0.016	0.016	0.022	-0.006	0.038	0.02	0.013	0.016	0.016	0.022
-10	0.041	-0.002	0.021	0.034	0.013	0.028	0.017	0.041	-0.002	0.021	0.034	0.013	0.028	0.017	0.061	0.007	0.02	0.031	0.009	0.015	0.017	0.061	0.03	0.051	0.041	0.022	0.017	0.061	0.007	0.02	0.031	0.009	0.015	0.035	0.042	0.006	0.044	0.047	0.026	0.029	0.025	0.042	0.006	0.044	0.047	0.026	0.029	0.025	0.042
-9	0.051	0.008	0.022	0.039	0.029	0.024	0.026	0.051	0.008	0.022	0.039	0.029	0.024	0.026	0.054	0.016	0.021	0.045	0.024	0.024	0.026	0.054	0.026	0.058	0.038	0.032	0.026	0.054	0.016	0.021	0.045	0.024	0.024	0.035	0.057	0.02	0.051	0.068	0.038	0.04	0.035	0.057	0.02	0.051	0.068	0.038	0.04	0.035	0.057
-8	0.065	0.01	0.024	0.034	0.033	0.022	0.024	0.065	0.01	0.024	0.034	0.033	0.022	0.024	0.062	0.016	0.034	0.04	0.029	0.019	0.024	0.062	0.032	0.053	0.037	0.036	0.024	0.062	0.016	0.034	0.04	0.029	0.019	0.039	0.065	0.025	0.051	0.076	0.05	0.058	0.042	0.065	0.025	0.051	0.076	0.05	0.058	0.042	0.065
-7	0.041	0.015	0.018	0.047	0.027	0.015	0.022	0.041	0.015	0.018	0.047	0.027	0.015	0.022	0.042	0.023	0.028	0.026	0.035	0.0555	0.022	0.042	0.03	0.02	0.033	0.032	0.022	0.042	0.023	0.028	0.026	0.035	0.0555	0.037	0.063	0.022	0.053	0.064	0.05	0.043	0.041	0.063	0.022	0.053	0.064	0.05	0.043	0.041	0.063
[truncated: 53 more columns]

## Sheet: Fig. 4
Figure 4a
Log[CXCL12] (M)	WT				N192W				W195L				L194K				L194R				V198F + V197M/V198W
-20	0	0	0	0	0	0	0	0	0	0	0	-0.00428036	0	0	0	0	0	0	0	0	0	0	0	0
-11	0.008	0.0085	0.00104356	-0.00345964	0.0015	-0.004	0.00315134	-0.00141468	-0.001	-0.0005	-0.00198102	0.00987643	0.0075	-0.002	0.000542959	0.000845266	0.0105	0.002	-0.00333262	-0.000990439	0.0055	-0.001	0.00197799	0.00916658
-10	0.0115	0.0065	0.000112324	-0.00450384	0.0035	-0.004	-0.00374893	-0.000851219	0.003	0	-0.00578036	0.0150923	0.0105	0	-0.00125134	-0.00066885	0.007	0.003	-0.000106841	-0.00503078	0.0165	-0.0025	0.00682657	0.00851659
-9	0.0175	0.016	0.012202	-0.000401628	0.006	0.001	0.0132808	0.00424431	0.0045	0.0055	0.00837643	0.00661368	0.022	0.019	0.012987	0.00800541	0.0185	0.0205	0.00666325	0.000932228	0.0155	0.0105	0.0128208	0.0118809
-8	0.0685	0.051	0.0524485	0.0373648	0.0125	0.013	0.0267514	0.0138856	0.0045	0.0045	0.0135923	0.0109121	0.0565	0.067	0.0483822	0.0429213	0.057	0.0495	0.0321819	0.0282701	0.0465	0.045	0.0420033	0.0421928
-7	0.1255	0.0915	0.102081	0.0896045	0.0185	0.007	0.0238255	0.0203649	0.0055	0.0025	0.00511368	0.0015	0.118	0.1035	0.122375	0.109481	0.119	0.1195	0.111755	0.112158	0.081	0.0845	0.0849131	0.0824853
-6	0.1195	0.096	0.109094	0.0994539	0.014	0.0025	0.0280938	0.0178136	0.001	-0.0005	0.00941209	0.0015	0.1285	0.097	0.143081	0.109052	0.135	0.126	0.126412	0.111145	0.1025	0.083	0.094054	0.0963099
Figure 4b - right
	WT			W195L
Vehicle	31.0439	37.8073	39.5785	24.2526	23.1075	31.7312
CXCL12	100	100	100	80.9272	66.0432	82.4509
Figure 4b - inset
	WT			W195L
	3.22124	2.64499	2.52663	3.33685	2.85809	2.59842
Figure 4c
Time (min)	Non transfected				CXCR4 WT				CXCR4 W195L
5	0.926495	1.01158	1.00539	0.955353	1.18209	1.34071	1.08589	1.36953	1.06252	0.969487	0.993835	1.14735
10	0.911203	1.0873	1.03836	1.02161	1.19006	1.67457	1.61759	1.71382	1.11918	1.13969	1.34351	1.62813
20	0.969992	1.1251	0.962344	1.00776		1.95539	2.03222	1.91954	1.154	1.49583	1.75254	1.92221
30	0.923868	1.00324	0.975434	0.960539	1.81105	1.81546	1.51544	1.50769	1.33811	1.67545	1.34036	1.49152
40	0.893562	1.03267	1.06595	0.982302	1.35741	1.43759	1.41818	1.53378	1.22725	1.36792	1.36486	1.47851
60	1.05905	1.06183	1.08206	1.03449	1.17752	1.24657	1.45717	1.36391	1.13044	1.14578	1.24434	1.27969

## Sheet: Fig. 6
Figure 6a
[AVP] (M)	V2R wild type Gs									V2R W200A Gs			V2R wild type β-arrestin 2									V2R W200A β-arrestin 2
-12	21.2747	9.15619	-33.3932	9.60503	21.7235	-24.237	-2.87253	-35.1885	-10.4129	-10.2334	-6.64273	-7.80969	4.29666	1.4285	0.915133	1.79679			3.9507			1.12718	-0.43525	1.07137
-11.5	-20.9156	-13.2855	16.8761	-13.7343	-29.4434	9.87433	-6.4632	-0.17953	3.94973	24.7756	5.9246	-9.60503	2.06463	1.7633	1.13834	1.46198			3.9507			0.68077	-0.88165	-1.60706
-11	-10.1436	11.8492	-5.56553	1.52603	-29.4434	13.465	-22.6212	21.3645	-0.5386	-15.6194	-1.25673	11.939	1.17182	2.54452	3.14717	0.345965	4.57567	2.67844	6.85234	7.44383	3.53777	0.457567	2.6896	0.736571
-10.5	-3.85996	-8.79713	27.6481	-0.2693	-0.71813	3.59066	24.9551	-3.7702	17.4147	12.2083	18.4919	18.2226	1.61822	3.21413	0.357125	2.35479	4.35246	1.89723	0.267844	6.10461	3.53777	-1.10486	0.792371	-0.71425
-10	20.377	15.4399	40.2154	20.377	29.8025	35.009	49.1921	30.3411	16.5171	-30.8797*	-7.54039	7.45063	1.84143	1.5401	3.59357	2.4664	2.12043	0.892813	-2.41059	-0.03348	4.54218	1.46198	-1.66286	0.959774
-9.5	23.07	5.56553	50.0898	32.9443	38.7792	43.088	34.8294	17.7738	37.1634	33.7522	40.0359	13.7343	5.41268	6.11577	5.4908	8.15808	5.46848	9.15133	7.63355	4.54218	11.0151	0.792371	2.4664	0.401766
-9	33.842	42.3698	57.2711	42.8187	19.9282	59.246	66.2478	50.0898	61.4004	37.3429	48.1149	66.6966	16.0148	20.2892	15.7582	15.9702	17.4098	17.1867	19.6865	21.6172	23.9609	1.90839	2.23239	2.5222
-8.5	46.4093	56.7325	100.359	76.0323	52.2442	90.6643	78.8151	82.4057	76.6607	31.9569	43.6266	68.4919	49.8301	50.7564	45.1094	46.1026	51.0019	43.413	61.7603	56.7717	63.4678	7.93487	8.38128	2.07579
-8	74.237	85.4578	121.005	89.4973	54.9372	87.9713	103.052	63.5548	89.228	26.5709	77.7379	65.7989	79.1813	83.5673	75.2418	83.9356	89.0581	74.8847	103.611	93.2655	102.752	18.3138	11.8409	8.77189
-7.5	77.8277	81.8671	118.312	95.781	89.9461	99.6409	112.029	121.005	79.3537	84.0215	61.5799	91.8312	88.3327	89.0358	85.3975	95.9885	95.3078	82.362	114.436	122.951	107.216	21.2155	23.0011	8.10228
-7	63.465	73.7882	109.336	80.5207	88.1508	114.901	117.415	116.517	91.921	71.4542	67.8636	104.399	88.6675	96.9595	89.4152	100.787	109.816	86.826	118.9	115.921	112.573	25.3447	21.3271	10.7807
-6.5	91.2926	102.513	103.95	93.088	90.8438	87.9713	108.438	121.903	100	60.6822	75.9425	81.9569	85.989	84.9065	86.7368	95.7653	103.901	94.415	116.334	123.063	108.89	23.4475	13.8498	9.7763
Figure 6a - inset
	V2R-WT	V2R-W200A	V2R-WT	V2R-W200A
	89.75	72.95	106	18.56
	95.96	63.09	102.3	15.59
	102.4	83.78	109.7	21.81
Figure 6b
[met-enkephalin] (M)	MOR wild type GoA									MOR W230A GoA			MOR wild type β-arrestin 2									MOR W230A β-arrestin 2
-10.5	-6.80245	-5.15554	-7.23208	-0.50123	-7.30368	-8.37775	8.23455	-0.57284	-3.15061	-4.5827	1.07407	-10.8839
-10	6.0864	4.15308	10.6691	1.64691	3.43703	8.80738	-11.0987	-1.28889	1.14568	1.86172	-0.35802	-11.6
-9.5	11.8148	11.3135	7.08887	5.22715	9.88145	5.94319	8.95059	7.30368	11.1703	13.3185	0.358024	17.0419
-9	18.9753	14.8864	24.9901	23.8444	24.2024	9.52343	28.9999	14.4642	13.3185	17.6148	7.5185	9.88145	-0.42985	0.900919	-0.12954	0.50051	0.553506	0.630054	1.77828	1.64285	1.70173	2.15514	0.565282	-0.76549
-8.5	49.7653	41.3875	50.7678	50.3381	43.5357	34.5851	45.469	30.2172	34.7999	24.7752	21.8394	13.4617	0.571171	1.19534	1.46031	0.971579	1.20122	1.04224	1.24833	2.23169	3.64489	0.447515	2.21402	1.00102
-8	66.2344	60.0048	77.9776	65.3751	62.1529	59.6467	69.8146	56.711	63.4418	59.8616	36.1604	12.0296	1.39554	1.72529	3.10905	1.50153	2.32001	3.16205	-0.98924	1.93727	2.23169	-1.73118	-2.20225	2.23758
-7.5	82.7035	75.0418	90.8664	94.017	80.7702	73.9677	94.1602	76.7603	82.7751	68.4541	35.4444	43.5357	2.6321	3.43291	3.46235	3.97464	4.1454	4.57525	3.19149	4.23373	2.70276	-0.02355	2.56732	0.117767
-7	96.3084	85.7825	101.607	101.177	84.3504	89.7207	94.8763	88.9331	94.2318	69.8862	51.9134	20.6222	6.9306	7.73141	11.0583	5.62338	10.8581	8.87375	7.31334	9.76878	6.58907	1.68407	0.918584	1.0599
-6.5	94.1602	88.6467	103.039	102.61	93.659	99.0294	99.1726	96.0936	94.2318	68.4541	59.79	21.3382	15.7043	21.3924	20.8919	18.2245	25.5201	27.4221	15.6159	24.6074	26.1384	3.62723	5.27597	7.06603
-6	95.5923	91.5109	118.076	108.338	94.3751	104.758	108.481	96.0936	98.5281	79.9109	51.1974	62.869	38.8455	54.8972	56.3398	45.1931	61.0858	59.4547	40.347	56.8756	61.2919	6.80694	14.2851	14.8975
-5.5	103.469	95.8071	105.903	106.19	105.832	101.177	106.333	96.0936	97.096	67.022	61.2221	38.5234	63.9299	80.0993	90.5512	70.3364	85.5814	92.7828	68.3167	91.5581	88.4372	16.1105	13.873	23.4357
-5	103.469	93.659	110.2	109.054	95.8071	94.7331	105.617	86.0689	101.392	69.8862	56.9258	56.4245	79.4163	97.6466	98.9126	79.8756	97.7114	105.443	81.0944	102.334	102.805	18.5248	15.0506	28.4996
-4.5													87.4244	99.5309	105.154	84.1152	102.775	98.6712	86.865	99.2718	108.575	17.5237	14.6385	31.7971
-4													85.4813	109.777	108.57	85.5284	105.425	108.74	90.3392	99.8606	109.517	19.7024	19.5258	29.2063
-3.5													85.3046	103.417	106.214	94.5376	101.421	115.571	84.9808	100.685	107.869	20.3502	15.6395	30.2661
Figure 6b - inset
	mOR-WT	mOR-W230A	mOR-WT	mOR-W230A
	99.5	56.73	98.95	22.52
	97.49	49.23	104.1	19.93
	101.5	64.59	101.5	25.23

## Sheet: Suppl Fig. 5
Supplementary Figure 5
	WT/WT							N192W/N192W							W195L/W195L							L194R/L194R							L194K/L194K							V198F / V197M-V198W
		net BRET							net BRET							net BRET							net BRET							net BRET							net BRET
	YFP/Rluc	Vehicle		CXCL12				YFP/Rluc	Vehicle		CXCL12				YFP/Rluc	Vehicle		CXCL12				YFP/Rluc	Vehicle		CXCL12				YFP/Rluc	Vehicle		CXCL12				YFP/Rluc	Vehicle		CXCL12
N=1	0	0	0	0.004	-0.003		N=1	0	0.011	-0.005	-0.004	-0.003		N=1	0	0.006	-0.005	0.002	0.002		N=1	0	-0.017	0	0.022	-0.005		N=1	0	0.00175	0.00475	-0.00825	0.00175		N=1	0	0.004	-0.011	0.012	-0.005
	0.00904332	0.204	0.2	0.261	0.27			0.00936408	0.139	0.119	0.178	0.188			0.0131966	0.273	0.263	0.66	0.606			0.00888697	0.15	0.132	0.259	0.228			0.00582297	0.19775	0.19175	0.25975	0.26275			0.00807526	0.171	0.17	0.264	0.239
	0.0247147	0.374	0.391	0.463	0.448			0.0110797	0.205	0.165	0.237	0.235			0.0375292	0.422	0.39	0.895	0.876			0.018127	0.198	0.215	0.355	0.335			0.0129342	0.27775	0.26175	0.35375	0.34475			0.0221927	0.277	0.292	0.346	0.343
	0.0560779	0.475	0.456	0.547	0.556			0.0584025	0.309	0.285	0.389	0.388			0.0466177	0.424	0.419	0.93	0.91			0.0866602	0.442	0.451	0.557	0.577			0.0571444	0.50075	0.53375	0.55275	0.59175			0.119852	0.421	0.437	0.482	0.486
	0.0907152	0.553	0.552	0.614	0.606			0.108175	0.383	0.378	0.45	0.469			0.089011	0.468	0.453	0.883	0.858			0.148122	0.533	0.543	0.654	0.681			0.133416	0.67875	0.63675	0.70575	0.71075			0.261873	0.513	0.52	0.536	0.565
	0.11995	0.563	0.574	0.626	0.636			0.180518	0.409	0.445	0.491	0.497			0.156548	0.478	0.489	0.833	0.803			0.223119	0.579	0.602	0.696	0.706			0.170583	0.70775	0.70075	0.74175	0.75775
N=2	0	-0.001	0.001	0.001	0.009		N=2	0	-0.01	0.007	0.022	-0.02		N=2	0	0.007	-0.008	0.004	-0.01		N=2	0	-0.019	0.01	0.022	-0.013		N=2	0	0.005	-0.005	-0.014	-0.005		N=2	0	0.002	-0.002	-0.013	-0.007
	0.00985647	0.206	0.217	0.274	0.278			0.0143355	0.039	0.096	0.161	0.166			0.0154366	0.236	0.232	0.572	0.561			0.00916231	0.209	0.205	0.205	0.28			0.00357096	0.135	0.131	0.216	0.222			0.0032819	0.155	0.144	0.213	0.22
	0.0345144	0.387	0.386	0.478	0.457			0.0209826	0.139	0.108	0.201	0.255			0.0332492	0.369	0.388	0.85	0.79			0.0156694	0.257	0.263	0.316	0.303			0.00879237	0.241	0.259	0.336	0.344			0.0103483	0.238	0.252	0.327	0.322
	0.0535697	0.446	0.443	0.541	0.527			0.140253	0.223	0.211	0.356	0.408			0.0587887	0.422	0.427	0.93	0.848			0.0684806	0.472	0.484	0.494	0.471			0.0430227	0.523	0.517	0.581	0.579			0.054128	0.445	0.421	0.508	0.501
	0.0994025	0.525	0.51	0.619	0.598			0.272084	0.261	0.305	0.439	0.392			0.13902	0.494	0.49	0.877	0.856			0.130292	0.522	0.504	0.529	0.545			0.079241	0.625	0.63	0.672	0.668			0.0987747	0.516	0.525	0.551	0.559
	0.13677	0.556	0.559	0.598	0.596		N=3	0	0.009	0.004	-0.008	-0.006			0.235287	0.494	0.494	0.787	0.784			0.184658	0.573	0.551	0.556	0.563			0.105198	0.701	0.697	0.759	0.734			0.134673	0.545	0.534	0.613	0.572
N=3	0	-0.001	0.001	0.001	0.009			0.00504506	0.119	0.105	0.19	0.185		N=3	0	-0.008	-0.003	0.008	0.002		N=3	0	0.00875	-0.00125	-0.00425	-0.00325		N=3	0	0.006	-0.003	0.002	-0.005		N=3	0	-0.00325	0.00575	-0.00325	0.00075
	0.00985647	0.206	0.217	0.274	0.278			0.00453895	0.119	0.119	0.188	0.18			0.000965963	0.115	0.112	0.242	0.224			0.00865947	0.15275	0.15275	0.19175	0.19275			0.00500171	0.157	0.167	0.218	0.226			0.00682957	0.18275	0.18075	0.25375	0.24475
	0.0345144	0.387	0.386	0.478	0.457			0.0275554	0.243	0.258	0.351	0.374			0.0026268	0.18	0.173	0.398	0.384			0.00700396	0.21775	0.19875	0.28675	0.27875			0.0128931	0.263	0.255	0.318	0.332			0.022809	0.27175	0.29375	0.32975	0.85175*
	0.0535697	0.446	0.443	0.541	0.527			0.0663152	0.338	0.302	0.41	0.398			0.0131216	0.293	0.303	0.605	0.578			0.0552378	0.43375	0.42075	0.50175	0.49475			0.0587824	0.518	0.527	0.564	0.569			0.0710783	0.48275	0.46475	0.52875	0.56775
	0.0994025	0.525	0.51	0.619	0.598			0.090063	0.338	0.382	0.43	0.424			0.0236048	0.344	0.326	0.61	0.638			0.117429	0.47675	0.49475	0.59875	0.53475			0.10752	0.633	0.634	0.679	0.67			0.142473	0.57875	0.55875	0.60475	0.61975
	0.13677	0.556	0.559	0.598	0.596										0.0335121	0.376	0.426	0.655	0.637			0.167461	0.53375	0.49675	0.58675	0.58775			0.249559	0.7	0.73	0.731	0.749		N=4	0	-0.011	0.011	0.009	-0.002
N=4	0	0.0045	-0.0005	-0.0005	-0.0035																N=4	0	-0.0095	0.0085	-0.0035	0.0045		N=4	0	0.008	-0.007	0.003	0.009			0.0134662	0.245	0.216	0.288	0.276
	0.00329621	0.1405	0.1505	0.2245	0.2245																	0.00955528	0.1585	0.1525	0.2125	0.2315			0.0116445	0.23	0.205	0.261	0.285			0.0336587	0.358	0.359	0.391	0.4
	0.0107401	0.2765	0.2615	0.3545	0.3525																	0.00819863	0.2355	0.2335	0.2905	0.2985			0.0373417	0.399	0.38	0.444	0.462			0.0555432	0.418	0.413	0.436	0.451
	0.061024	0.5105	0.4785	0.6095	0.6165																	0.0568328	0.4715	0.4485	0.5335	0.4935			0.0588361	0.455	0.444	0.506	0.529			0.103074	0.469	0.465	0.501	0.487
	0.0894153	0.5695	0.5765	0.6725	0.6595																	0.117295	0.5405	0.4845	0.5765	0.5515			0.127936	0.539	0.515	0.554	0.587			0.151941	0.48	0.485	0.516	0.527
	0.142075	0.6115	0.6335	0.6935	0.6975																	0.212614	0.6095	0.5645	0.6265	0.6135			0.19764	0.556	0.597	0.631	0.616		N=5	0	0.003	-0.003	0.014	0.006
N=5	0	0.002	-0.003	0	0.005																N=5	0	0.01475	-0.01325	-0.00625	0.00475		N=5	0	0.001	-0.001	0.004	0.004			0.0177248	0.252	0.238	0.286	0.273
	0.00291005	0.138	0.136	0.201	0.206																	0.0163809	0.16875	0.15775	0.23075	0.22675			0.0145705	0.225	0.238	0.275	0.265			0.0574392	0.375	0.349	0.381	0.398
	0.00629572	0.237	0.208	0.314	0.315																	0.0110749	0.27675	0.23575	0.29175	0.28475			0.0345832	0.395	0.393	0.447	0.419			0.070701	0.43	0.425	0.434	0.426
	0.0382184	0.481	0.477	0.583	0.579																	0.0842653	0.40675	0.44675	0.46875	0.46675			0.0517197	0.452	0.473	0.49	0.477			0.160656	0.5	0.497	0.524	0.506
	0.0719483	0.583	0.562	0.672	0.644																	0.178394	0.49575	0.45675	0.48375	0.52375			0.117835	0.59	0.608	0.598	0.59			0.289293	0.556	0.543	0.56	0.6
	0.112853	0.605	0.607	0.707	0.673																								0.176082	0.644	0.658	0.634	0.663
N=6	0	0.002	-0.00325	-0.00125	0.00275
	0.00595549	0.18375	0.18775	0.26475	0.25575
	0.0120618	0.26075	0.25475	0.33275	0.35675
	0.0543143	0.50375	0.49175	0.62275	0.62875
	0.118678	0.59775	0.59575	0.70275	0.72675
	0.154191	0.65375	0.64275	0.73175	0.74875
N=7	0	-0.003	0.003	-0.005	0.011
	0.0120391	0.187	0.182	0.266	0.279
	0.0330845	0.343	0.35	0.445	0.453
	0.0760124	0.424*	0.517	0.536	0.521
	0.125575	0.505	0.509	0.581	0.606
	0.18497	0.513	0.512	0.589	0.588
N=8	0	0.005	-0.005	-0.001	-0.013
	0.0117927	0.216	0.213	0.278	0.272
	0.0376498	0.368	0.374	0.461	0.457
	0.0656754	0.441	0.464	0.52	0.521
	0.109049	0.52	0.508	0.624	0.603
	0.165569	0.575	0.55	0.647	0.628
N=9	0	0.005	-0.005	-0.001	-0.013
	0.0117927	0.216	0.213	0.278	0.272
	0.0376498	0.368	0.374	0.461	0.457
	0.0656754	0.441	0.464	0.52	0.521
	0.109049	0.52	0.508	0.624	0.603
	0.165569	0.575	0.55	0.647	0.628
N=10	0	0	0	0.004	-0.003
	0.00904332	0.204	0.2	0.261	0.27
	0.0247147	0.374	0.391	0.463	0.448
	0.0560779	0.475	0.456	0.547	0.556
	0.0907152	0.553	0.552	0.614	0.606
	0.11995	0.563	0.574	0.626	0.636
N=11	0	-0.001	0.001	0.001	0.009
	0.00985647	0.206	0.217	0.274	0.278
	0.0345144	0.387	0.386	0.478	0.457
	0.0535697	0.446	0.443	0.541	0.527
	0.0994025	0.525	0.51	0.619	0.598
	0.13677	0.556	0.559	0.598	0.596

## Sheet: Suppl Fig. 6
Suppl Figure 6a
	N192W	W195L	L194K	L194R	V198F + V197M/V198W
	75.4248	104.259	109.224	71.5679	108.444
	118.333	76.1121	110.036	91.5499	76.4198
	96.8839	91.5704	102.741	75.8249	87.6315
				62.3976	101.479
Suppl Figure 6b
	N192W	W195L	L194K	L194R	V198F + V197M/V198W
	110.396	87.8474	79.427	96.0455	101.376
	104.847	102.178	80.5261	95.9177	95.9981
	100.487	105.47	110.371	92.4905	109.167
	109.893	95	105	114.257	105.332
Suppl Figure 6c
	N192W	W195L	L194K	L194R	V198F + V197M/V198W
	82.9858	136.406	104.72	113.004	113.816
	105.171	113.324	102.869	109.813	90.0617
	80.1681	109.024	89.7607	117.279	92.9876

## Sheet: Suppl Fig. 8
Suppl Figure 8
Log[CXCL12] (M)	WT			N192W			W195L			L194K			L194R			V198F + V197M/V198W
-20	0	-2.77556e-17	0	-1.38778e-17	0	1.38778e-17	1.38778e-17	1.38778e-17	1.38778e-17	0	0	0	-1.38778e-17	0	1.38778e-17	1.38778e-17	1.38778e-17	0
-10	-0.00532219	-0.0119671	-0.0180816	0.0251883	-0.00343991	-0.0187119	-0.00241422	0.00362659	0.00478007	-0.00464666	0.0066549	-0.0118155	-0.00361438	-0.00886722	-0.000309465	-0.0132269	-0.011883	0.016921
-9	-0.0178168	-0.000911114	-0.0229479	0.0150818	0.00182793	-0.0215298	-0.00777222	0.00415797	0.0177251	-0.0135784	0.00714403	0.0212863	0.00763002	-0.0111991	0.00155061	0.0111202	0.0177188	-0.00607401
-8.5	0.00733532	0.000693168	0.0284416	0.0419656	0.0418764	-0.00487311	0.00991103	0.0129167	0.010097	0.0124285	0.0230683	0.0315724	0.00449009	0.00894386	0.0481115	0.00822364	0.0187869	0.023521
-8	0.102292	0.107669	0.1013	0.0611864	0.0963693	0.0597763	0.0366025	0.0144434	0.0166709	0.0988331	0.0922354	0.0778994	0.0821245	0.0697471	0.100091	0.0758794	0.0852977	0.0809823
-7.5	0.18295	0.242254	0.182493	0.106125	0.122657	0.111935	0.024032	0.0409645	0.0180239	0.153256	0.211904	0.147991	0.180758	0.186768	0.206016	0.147246	0.162674	0.123627
-7	0.265419	0.313748	0.208335	0.126845	0.135666	0.095935	0.0180408	0.0351511	0.0231548	0.176208	0.280246	0.19864	0.211467	0.295076	0.198901	0.190947	0.223816	0.15118
-6.3	0.303256	0.411768	0.228687	0.143837	0.178989	0.12772	0.0317709	0.0356107	0.0249048	0.257794	0.296237	0.216392	0.279648	0.394482	0.266291	0.214833	0.267012	0.170946
